# Supplementary material for: Schizophrenia-associated Mitotic Arrest Deficient-1 (MAD1) regulates the polarity of migrating neurons in the developing neocortex
Source: Mol Psychiatry. 2022 Nov 10;28(2):856–70. doi: 10.1038/s41380-022-01856-5 (PMC9908555; doi:10.1038/s41380-022-01856-5)
Supplement: Supplementary file 3 — Supplementary Dataset - nested statistics [file 41380_2022_1856_MOESM3_ESM.xlsx]

## Sheet: Fig.1 to Fig. 7
Figure No.	Panel	Statistical method	Comparison group	P Value	Summary	Note
Fig.1	D	Nested one-way ANOVA (Turkey's post-hoc test)	shCTL vs. shMAD1	<0.0001	****
			shCTL vs. shMAD1 + c-MAD1	0.136	ns
			shMAD1 vs. shMAD1 + c-MAD1	<0.0001	****
Fig.2	B	Nested t-test	shCTL vs. shMAD1	0.0009	***
Fig.3	B	Nested t-test	shCTL vs. shMAD1	0.0026	**
	D	Nested one-way ANOVA (Turkey's post-hoc test)	shCTL vs. shMAD1	0.0032	**
			shCTL vs. c-MAD1	0.0081	**
			shCTL vs. shMAD1 + c-MAD1	0.9221	ns
			shMAD1 vs. c-MAD1	<0.0001	****
			shMAD1 vs. shMAD1 + c-MAD1	0.0015	**
			c-MAD1 vs. shMAD1 + c-MAD1	0.0177	*
	E		shCTL vs. shMAD1	0.0039	**
			shCTL vs. c-MAD1	0.0453	*
			shCTL vs. shMAD1 + c-MAD1	0.8977	ns
			shMAD1 vs. c-MAD1	0.0001	***
			shMAD1 vs. shMAD1 + c-MAD1	0.0085	**
			c-MAD1 vs. shMAD1 + c-MAD1	0.0162	*
	F		shCTL vs. shMAD1	0.0622	ns
			shCTL vs. c-MAD1	0.042	*
			shCTL vs. shMAD1 + c-MAD1	0.3781	ns
			shMAD1 vs. c-MAD1	0.0009	***
			shMAD1 vs. shMAD1 + c-MAD1	0.0061	**
			c-MAD1 vs. shMAD1 + c-MAD1	0.4196	ns
Fig.4	E	Nested one-way ANOVA (Turkey's post-hoc test)	shCTL vs. shMAD1	<0.0001	****	Colocalization at 20min
			shCTL vs. shMAD1 + c-MAD1	0.8914	ns
			shMAD1 vs. shMAD1 + c-MAD1	<0.0001	****
	F		shCTL vs. shMAD1	<0.0001	****
			shCTL vs. shMAD1 + c-MAD1	0.9967	ns
			shMAD1 vs. shMAD1 + c-MAD1	<0.0001	****
	G		shCTL vs. shMAD1	<0.0001	****
			shCTL vs. shMAD1 + c-MAD1	0.9981	ns
			shMAD1 vs. shMAD1 + c-MAD1	<0.0001	****
Fig.5	F	Nested t-test	shCTL vs. shMAD1	<0.0001	****
Fig.6	B	Nested one-way ANOVA (Turkey's post-hoc test)	shCTL vs. shKIFC3	0.0023	**	Colocalization at 20min
			shCTL vs. shKIFC3 + c-MAD1	0.0161	*
			shKIFC3 vs. shKIFC3 + c-MAD1	0.8654	ns
			shCTL vs. shKIFC3	<0.0001	****	Colocalization at 40min
			shCTL vs. shKIFC3 + c-MAD1	0.0014	**
			shKIFC3 vs. shKIFC3 + c-MAD1	0.6018	ns
	C		shCTL vs. shKIFC3	<0.0001	****
			shCTL vs. shKIFC3 + c-MAD1	<0.0001	****
			shKIFC3 vs. shKIFC3 + c-MAD1	0.05	n.s.
	D		shCTL vs. shKIFC3	<0.0001	****
			shCTL vs. shKIFC3 + c-MAD1	<0.0001	****
			shKIFC3 vs. shKIFC3 + c-MAD1	0.9692	ns
	H		shCTL vs. shKIFC3	<0.0001	****
			shCTL vs. shKIFC3 + c-MAD1	<0.0001	****
			shKIFC3 vs. shKIFC3 + c-MAD1	0.0917	ns
Fig.7	B	Nested t-test	shCTL vs. shMAD1	0.0035	**
	C		shCTL vs. shMAD1	<0.0001	****
	D		shCTL vs. shMAD1	0.0034	**

## Sheet: Supplementary Fig. 1 to 10
Figure No.	Panel	Statistical method	Comparison group	P Value	Summary	Note
Fig. S2	C	Nested one-way ANOVA (Turkey's post-hoc test)	shCTL vs. shMAD1	0.0001	***
			shCTL vs. shMAD1 + MAD1-res	0.0118	*
			shMAD1 vs. shMAD1 + MAD1-res	0.0284	*
Fig. S4	C	Nested t-test	shCTL vs. shMAD1	0.9206	n.s.
Fig. S5	B	Nested t-test	shCTL vs. shMAD1	0.0055	**
	C	Nested t-test	shCTL vs. shMAD1	0.002	**
	E	Nested t-test	shCTL vs. shMAD1	<0.0001	****
Fig. S6	B	Nested one-way ANOVA (Turkey's post-hoc test)	shCTL vs. shMAD1	0.0012	**
			shCTL vs. shMAD1 + MAD1-Res	0.4462	ns
			shMAD1 vs. shMAD1 + MAD1-Res	0.0038	**
	C	Nested one-way ANOVA (Turkey's post-hoc test)	shCTL vs. shMAD1	0.0056	**
			shCTL vs. shMAD1 + MAD1-Res	0.9958	ns
			shMAD1 vs. shMAD1 + MAD1-Res	0.0054	**
	D	Nested one-way ANOVA (Turkey's post-hoc test)	shCTL vs. shMAD1	<0.0001	****
			shCTL vs. shMAD1 + MAD1-Res	0.0008	***
			shMAD1 vs. shMAD1 + MAD1-Res	0.002	**
Fig. S8	F	Nested t-test	shCTL vs. shMAD1	0.0076	**
Fig. S9	D	Nested one-way ANOVA (Turkey's post-hoc test)	shCTL vs. shKIFC3	0.0051	**
			shCTL vs. shKIFC3 + c-MAD1	0.0057	**
			shKIFC3 vs. shKIFC3 + c-MAD1	0.9859	ns
	E	Nested one-way ANOVA (Turkey's post-hoc test)	shCTL vs. shKIFC3	0.0016	**
			shCTL vs. shKIFC3 + c-MAD1	0.0021	**
			shKIFC3 vs. shKIFC3 + c-MAD1	0.8906	ns
	F	Nested one-way ANOVA (Turkey's post-hoc test)	shCTL vs. shKIFC3	<0.0001	****
			shCTL vs. shKIFC3 + c-MAD1	<0.0001	****
			shKIFC3 vs. shKIFC3 + c-MAD1	0.0414	*
Fig. S10	B	Nested one-way ANOVA (Turkey's post-hoc test)	shCTL vs. shMAD1	0.0008	***
			shCTL vs. shKIFC3	0.0015	**
			shCTL vs. shMAD1 + shKIFC3	0.0011	**
			shMAD1 vs. shKIFC3	0.9426	ns
			shMAD1 vs. shMAD1 + shKIFC3	0.9913	ns
			shKIFC3 vs. shMAD1 + shKIFC3	0.9925	ns
	C	Nested one-way ANOVA (Turkey's post-hoc test)	shCTL vs. shMAD1	0.0006	***
			shCTL vs. shKIFC3	0.0025	**
			shCTL vs. shMAD1 + shKIFC3	0.0013	**
			shMAD1 vs. shKIFC3	0.5597	ns
			shMAD1 vs. shMAD1 + shKIFC3	0.8329	ns
			shKIFC3 vs. shMAD1 + shKIFC3	0.9522	ns
	D	Nested one-way ANOVA (Turkey's post-hoc test)	shCTL vs. shMAD1	0.0018	**
			shCTL vs. shKIFC3	0.0005	***
			shCTL vs. shMAD1 + shKIFC3	0.0002	***
			shMAD1 vs. shKIFC3	0.6899	ns
			shMAD1 vs. shMAD1 + shKIFC3	0.29	ns
			shKIFC3 vs. shMAD1 + shKIFC3	0.8505	ns
	F	Nested one-way ANOVA (Turkey's post-hoc test)	shCTL vs. shMAD1	<0.0001	****
			shCTL vs. shKIFC3	<0.0001	****
			shCTL vs. shMAD1 + shKIFC3	<0.0001	****
			shMAD1 vs. shKIFC3	0.925	ns
			shMAD1 vs. shMAD1 + shKIFC3	0.9018	ns
			shKIFC3 vs. shMAD1 + shKIFC3	>0.9999	ns
